# Supplementary material for: How Effective Are Push–Pull Semiochemicals as Deterrents for Bark Beetles? A Global Meta-Analysis of Thirty Years of Research
Source: Insects. 2023 Oct 13;14(10):812. doi: 10.3390/insects14100812 (PMC10607257; doi:10.3390/insects14100812)
Supplement: Supplementary file 1 [file insects-14-00812-s001.zip]

Archive with 3 entries (3 files):
- S1_Sup_selected_pappers.pdf
- S2_Supplementry_material .xlsx
- S3_Table.pdf
